# Supplementary material for: In Vitro Growth Conditions Boost Plant Lipid Remodelling and Influence Their Composition
Source: Cells. 2021 Sep 6;10(9):2326. doi: 10.3390/cells10092326 (PMC8472737; doi:10.3390/cells10092326)
Supplement: Supplementary file 1 [file cells-10-02326-s001.zip]

Archive with 1 entries (1 files):
- cells-1363794-supplementary.pdf
